# Supplementary material for: Comparison of Combined Dissipation Behaviors and Dietary Risk Assessments of Thiamethoxam, Bifenthrin, Dinotefuran, and Their Mixtures in Tea
Source: Foods. 2024 Sep 29;13(19):3113. doi: 10.3390/foods13193113 (PMC11475861; doi:10.3390/foods13193113)
Supplement: Supplementary file 1 [file foods-13-03113-s001.zip]

Archive with 1 entries (1 files):
- foods-3223849-supplementary.pdf
